# Supplementary material for: Unraveling the Strength and Nature of Se∙∙∙O Chalcogen Bonds: A Comparative Study of SeF2 and SeF4 Interactions with Oxygen-Bearing Lewis Bases
Source: Molecules. 2024 Dec 5;29(23):5739. doi: 10.3390/molecules29235739 (PMC11643493; doi:10.3390/molecules29235739)
Supplement: Supplementary file 1 [file molecules-29-05739-s001.zip]

Archive with 1 entries (1 files):
- molecules-3330137-supplementary.pdf
